# Supplementary material for: Tailoring centripetal metamaterial with superelasticity and negative Poisson’s ratio for organic solvents adsorption
Source: Sci Adv. 2022 Sep 30;8(39):eabo1014. doi: 10.1126/sciadv.abo1014 (PMC9524823; doi:10.1126/sciadv.abo1014)
Supplement: Supplementary file 2 — Movies S1 to S8 [file sciadv.abo1014_movies_s1_to_s8.zip]

Archive with 8 entries (8 files):
- sciadv.abo1014_movie_s1.avi
- sciadv.abo1014_movie_s2.avi
- sciadv.abo1014_movie_s3.avi
- sciadv.abo1014_movie_s4.avi
- sciadv.abo1014_movie_s5.avi
- sciadv.abo1014_movie_s6.avi
- sciadv.abo1014_movie_s7.avi
- sciadv.abo1014_movie_s8.avi
